# Supplementary material for: Causal effect of serum matrix metalloproteinase levels on venous thromboembolism: a Mendelian randomization study
Source: Epidemiol Health. 2024 Apr 7;46:e2024046. doi: 10.4178/epih.e2024046 (PMC11417446; doi:10.4178/epih.e2024046)
Supplement: Supplementary Material 1. [file epih-46-e2024046-Supplementary-1.xlsx]

## Sheet: Description
Description
Supplementary Table 1: Harmonised summary data of the SNPs used in Mendelian randomisation analyses between MMP-1 and VTE
Supplementary Table 2: Harmonised summary data of the SNPs used in Mendelian randomisation analyses between MMP-1 and DVT
Supplementary Table 3: Harmonised summary data of the SNPs used in Mendelian randomisation analyses between MMP-1 and PE
Supplementary Table 4: Harmonised summary data of the SNPs used in Mendelian randomisation analyses between MMP-3 and VTE
Supplementary Table 5: Harmonised summary data of the SNPs used in Mendelian randomisation analyses between MMP-3 and DVT
Supplementary Table 6: Harmonised summary data of the SNPs used in Mendelian randomisation analyses between MMP-3 and PE
Supplementary Table 7: Harmonised summary data of the SNPs used in Mendelian randomisation analyses between MMP-7 and VTE
Supplementary Table 8: Harmonised summary data of the SNPs used in Mendelian randomisation analyses between MMP-7 and DVT
Supplementary Table 9: Harmonised summary data of the SNPs used in Mendelian randomisation analyses between MMP-7 and PE
Supplementary Table 10: Harmonised summary data of the SNPs used in Mendelian randomisation analyses between MMP-10 and VTE
Supplementary Table 11: Harmonised summary data of the SNPs used in Mendelian randomisation analyses between MMP-10 and DVT
Supplementary Table 12: Harmonised summary data of the SNPs used in Mendelian randomisation analyses between MMP-10 and PE
Supplementary Table 13: Harmonised summary data of the SNPs used in Mendelian randomisation analyses between MMP-12 and VTE
Supplementary Table 14: Harmonised summary data of the SNPs used in Mendelian randomisation analyses between MMP-12 and DVT
Supplementary Table 15: Harmonised summary data of the SNPs used in Mendelian randomisation analyses between MMP-12 and PE
Abbreviations:
SNP, single-nucleotide polymorphism
MMP, matrix metalloproteinase
VTE, venous thromboembolism.
DVT, deep vein thrombosis
PE, pulmonary embolism
SE, standard error.
eaf, effect allele frequency

## Sheet: ST1
	SNP	effect_allele.exposure	other_allele.exposure	effect_allele.outcome	other_allele.outcome	beta.exposure	beta.outcome	eaf.exposure	eaf.outcome	pval.outcome	se.outcome	se.exposure	pval.exposure	samplesize.exposure	samplesize.outcome
1	rs1042840	C	T	C	T	-0.091	-0.00494588	0.285	0.343431	0.658992	0.0112074	0.0128	1.11e-12	21758	377277	0.00337492
2	rs10750653	G	A	G	A	-0.1678	-0.0143798	0.5706	0.585739	0.179897	0.0107226	0.0111	1.45e-51	21758	377277	0.0137977
3	rs10791600	A	G	A	G	-0.2358	0.00701868	0.1959	0.187131	0.605816	0.0136006	0.0147	1.32e-57	21758	377277	0.0175171
4	rs111839693	C	T	C	T	-0.3441	-0.0346842	0.0275	0.0359373	0.219729	0.0282617	0.0398	5.42e-18	21758	377277	0.00633318
5	rs11225316	T	G	T	G	0.1607	-0.00979792	0.1258	0.137889	0.522633	0.0153262	0.0179	2.18e-19	21758	377277	0.00568006
6	rs11225467	A	G	A	G	-0.1807	0.0254676	0.6949	0.741634	0.0356845	0.0121245	0.0127	7.16e-46	21758	377277	0.0138456
7	rs11600440	A	G	A	G	-0.3919	-0.0665263	0.026	0.0121337	0.167435	0.0481902	0.0408	6.87e-22	21758	377277	0.0077788
8	rs117571978	C	T	C	T	0.3142	0.00270907	0.0257	0.0143934	0.951701	0.0447259	0.0456	5.41e-12	21758	377277	0.00494388
9	rs117680094	C	G	C	G	0.3325	-0.105404	0.0147	0.00281007	0.29947	0.101587	0.0607	4.39e-08	21758	377277	0.00320257
10	rs11820878	C	T	C	T	-0.0794	0.00860384	0.5984	0.575632	0.42379	0.0107566	0.0113	2.35e-12	21758	377277	0.0030301
11	rs12141791	A	G	A	G	0.0829	-0.0301064	0.6953	0.634246	0.00588004	0.0109303	0.0134	6.36e-10	21758	377277	0.00291195
12	rs12290253	C	T	C	T	0.2021	0.0265233	0.1902	0.141937	0.0811409	0.0152074	0.015	1.95e-41	21758	377277	0.012582
13	rs12789483	T	C	T	C	-0.1305	-0.0108399	0.1429	0.187684	0.426766	0.0136397	0.0165	2.85e-15	21758	377277	0.00417172
14	rs1320633	C	T	C	T	-0.1112	0.000624941	0.3863	0.376867	0.954463	0.0109441	0.012	2.36e-20	21758	377277	0.00586301
15	rs141699001	T	G	T	G	0.2997	-0.0102124	0.0206	0.044135	0.692749	0.0258458	0.0494	1.31e-09	21758	377277	0.00362436
16	rs141782294	G	A	G	A	-0.3699	-0.0303265	0.0234	0.0320519	0.315658	0.0302232	0.0407	1.09e-19	21758	377277	0.00625362
17	rs142336874	G	T	G	T	-0.2063	-0.0449883	0.0287	0.0112272	0.365853	0.0497511	0.0365	1.61e-08	21758	377277	0.00237281
18	rs144897250	A	C	A	C	-0.5413	-0.128363	0.0172	0.00863234	0.0251982	0.0573471	0.0577	6.41e-21	21758	377277	0.00990603
19	rs147606771	A	G	A	G	0.3136	-0.0318611	0.0223	0.0105644	0.539931	0.0519827	0.0465	1.51e-11	21758	377277	0.00428837
20	rs149498412	C	T	C	T	-0.6855	-0.0728101	0.0152	0.00787557	0.22433	0.0599214	0.0692	3.93e-23	21758	377277	0.0140681
21	rs17099929	T	C	T	C	0.2232	0.0122519	0.0713	0.0837275	0.521408	0.0191084	0.0246	1.23e-19	21758	377277	0.00659756
22	rs17359286	T	G	T	G	0.1866	-0.0134967	0.0458	0.074549	0.507	0.0203411	0.03	5.19e-10	21758	377277	0.00304339
23	rs17860575	T	C	T	C	-0.2769	0.0363211	0.0799	0.0605676	0.0992819	0.0220349	0.0211	1.66e-39	21758	377277	0.0112735
24	rs180993745	G	A	G	A	0.5623	0.103921	0.0121	0.0059999	0.133306	0.0692258	0.0638	1.26e-18	21758	377277	0.007559
25	rs1825155	T	C	T	C	0.0716	0.00219344	0.2756	0.276269	0.853033	0.0118405	0.0131	4.27e-08	21758	377277	0.00204698
26	rs1939007	A	T	A	T	-0.2892	-0.0179338	0.9307	0.943004	0.431214	0.0227842	0.0225	5.74e-38	21758	377277	0.0107887
27	rs1940051	C	T	C	T	-0.1888	0.00897951	0.043	0.0431445	0.731124	0.0261312	0.0326	6.98e-09	21758	377277	0.00293369
28	rs2846363	A	G	A	G	-0.1814	-0.0244818	0.8274	0.931194	0.241813	0.0209163	0.0189	8.99e-22	21758	377277	0.00939855
29	rs2931803	G	T	G	T	0.1864	-0.0616013	0.9313	0.966092	0.0335351	0.0289804	0.0232	8.5e-16	21758	377277	0.00444599
30	rs2958130	A	G	A	G	0.0761	0.0270374	0.6534	0.689499	0.0178982	0.0114192	0.0116	4.59e-11	21758	377277	0.00262305
31	rs35273026	T	C	T	C	-0.2957	-0.00706652	0.0303	0.0128627	0.880773	0.0471135	0.0389	2.99e-14	21758	377277	0.00513822
32	rs470236	G	A	G	A	-0.0934	-0.0142933	0.7963	0.815343	0.294099	0.0136234	0.0142	4.63e-11	21758	377277	0.00283003
33	rs471994	A	G	A	G	-0.3575	-0.00392567	0.3679	0.343672	0.724338	0.0111313	0.0111	1e-200	21758	377277	0.0594426
34	rs498186	C	A	C	A	-0.2157	-0.00314223	0.4504	0.494829	0.767363	0.0106219	0.0119	2.29e-73	21758	377277	0.0230343
35	rs514921	G	A	G	A	-0.2898	-0.00526185	0.2828	0.271743	0.658505	0.0119052	0.0133	1.3e-104	21758	377277	0.034068
36	rs61138073	T	C	T	C	-0.1363	0.00847346	0.2106	0.2027	0.520295	0.0131803	0.0158	7.18e-18	21758	377277	0.00617699
37	rs657043	C	T	C	T	-0.2133	-0.0424229	0.0466	0.0202795	0.265229	0.0380777	0.0321	3.02e-11	21758	377277	0.00404271
38	rs72971614	G	T	G	T	0.1028	0.0144325	0.1397	0.101439	0.414114	0.0176723	0.018	1.02e-08	21758	377277	0.00254017
39	rs72979547	G	A	G	A	-0.3928	0.00076604	0.0866	0.0793508	0.968818	0.0195966	0.0219	4.55e-72	21758	377277	0.0244091

## Sheet: ST2
	SNP	effect_allele.exposure	other_allele.exposure	effect_allele.outcome	other_allele.outcome	beta.exposure	beta.outcome	eaf.exposure	eaf.outcome	pval.outcome	se.outcome	se.exposure	pval.exposure	samplesize.exposure	samplesize.outcome
1	rs1042840	C	T	C	T	-0.091	-0.00508432	0.285	0.343639	0.752049	0.0160927	0.0128	1.11e-12	21758	333230	0.00337492
2	rs10750653	G	A	G	A	-0.1678	-0.0240538	0.5706	0.585748	0.118577	0.0154115	0.0111	1.45e-51	21758	333230	0.0137977
3	rs10791600	A	G	A	G	-0.2358	-0.02051	0.1959	0.187123	0.293736	0.019534	0.0147	1.32e-57	21758	333230	0.0175171
4	rs111839693	C	T	C	T	-0.3441	-0.0410996	0.0275	0.0358139	0.310093	0.0404912	0.0398	5.42e-18	21758	333230	0.00633318
5	rs11225316	T	G	T	G	0.1607	-0.015354	0.1258	0.137536	0.486698	0.0220739	0.0179	2.18e-19	21758	333230	0.00568006
6	rs11225467	A	G	A	G	-0.1807	0.0415495	0.6949	0.741645	0.0170809	0.0174215	0.0127	7.16e-46	21758	333230	0.0138456
7	rs11600440	A	G	A	G	-0.3919	-0.0888835	0.026	0.0121919	0.19742	0.0689588	0.0408	6.87e-22	21758	333230	0.0077788
8	rs117571978	C	T	C	T	0.3142	0.0650606	0.0257	0.0144177	0.309917	0.0640741	0.0456	5.41e-12	21758	333230	0.00494388
9	rs117680094	C	G	C	G	0.3325	-0.251822	0.0147	0.00276177	0.0857452	0.146554	0.0607	4.39e-08	21758	333230	0.00320257
10	rs11820878	C	T	C	T	-0.0794	-0.00322237	0.5984	0.575408	0.834754	0.015447	0.0113	2.35e-12	21758	333230	0.0030301
11	rs12141791	A	G	A	G	0.0829	-0.0114576	0.6953	0.634449	0.466688	0.015741	0.0134	6.36e-10	21758	333230	0.00291195
12	rs12290253	C	T	C	T	0.2021	0.0217594	0.1902	0.141871	0.319298	0.021849	0.015	1.95e-41	21758	333230	0.012582
13	rs12789483	T	C	T	C	-0.1305	-0.00325416	0.1429	0.187651	0.868018	0.0195825	0.0165	2.85e-15	21758	333230	0.00417172
14	rs1320633	C	T	C	T	-0.1112	-0.00522296	0.3863	0.376807	0.739811	0.0157269	0.012	2.36e-20	21758	333230	0.00586301
15	rs141699001	T	G	T	G	0.2997	0.0303429	0.0206	0.0442084	0.412437	0.0370211	0.0494	1.31e-09	21758	333230	0.00362436
16	rs141782294	G	A	G	A	-0.3699	-0.0780295	0.0234	0.0321741	0.0717728	0.0433363	0.0407	1.09e-19	21758	333230	0.00625362
17	rs142336874	G	T	G	T	-0.2063	-0.000144674	0.0287	0.0111614	0.998389	0.0716415	0.0365	1.61e-08	21758	333230	0.00237281
18	rs144897250	A	C	A	C	-0.5413	0.00232947	0.0172	0.00867808	0.977505	0.0826156	0.0577	6.41e-21	21758	333230	0.00990603
19	rs147606771	A	G	A	G	0.3136	-0.130947	0.0223	0.0105496	0.0790751	0.074568	0.0465	1.51e-11	21758	333230	0.00428837
20	rs149498412	C	T	C	T	-0.6855	-0.0506334	0.0152	0.00789105	0.557132	0.0862422	0.0692	3.93e-23	21758	333230	0.0140681
21	rs17099929	T	C	T	C	0.2232	-0.000338371	0.0713	0.0838257	0.99014	0.0273796	0.0246	1.23e-19	21758	333230	0.00659756
22	rs17359286	T	G	T	G	0.1866	-0.0166553	0.0458	0.0745232	0.569317	0.0292681	0.03	5.19e-10	21758	333230	0.00304339
23	rs17860575	T	C	T	C	-0.2769	0.0831861	0.0799	0.0604793	0.0073448	0.0310304	0.0211	1.66e-39	21758	333230	0.0112735
24	rs180993745	G	A	G	A	0.5623	0.199452	0.0121	0.00598803	0.0436014	0.098841	0.0638	1.26e-18	21758	333230	0.007559
25	rs1825155	T	C	T	C	0.0716	0.00639263	0.2756	0.276622	0.706797	0.0169944	0.0131	4.27e-08	21758	333230	0.00204698
26	rs1939007	A	T	A	T	-0.2892	-0.0292	0.9307	0.943117	0.372407	0.0327363	0.0225	5.74e-38	21758	333230	0.0107887
27	rs1940051	C	T	C	T	-0.1888	-0.00593943	0.043	0.0432718	0.874081	0.0374781	0.0326	6.98e-09	21758	333230	0.00293369
28	rs2846363	A	G	A	G	-0.1814	-0.00346984	0.8274	0.931186	0.907929	0.0300027	0.0189	8.99e-22	21758	333230	0.00939855
29	rs2931803	G	T	G	T	0.1864	-0.0818491	0.9313	0.966116	0.0498391	0.0417312	0.0232	8.5e-16	21758	333230	0.00444599
30	rs2958130	A	G	A	G	0.0761	0.0149714	0.6534	0.689409	0.361526	0.0164077	0.0116	4.59e-11	21758	333230	0.00262305
31	rs35273026	T	C	T	C	-0.2957	0.0162366	0.0303	0.0128777	0.8111	0.0679336	0.0389	2.99e-14	21758	333230	0.00513822
32	rs470236	G	A	G	A	-0.0934	-0.00797623	0.7963	0.815581	0.683339	0.0195538	0.0142	4.63e-11	21758	333230	0.00283003
33	rs471994	A	G	A	G	-0.3575	0.00826173	0.3679	0.34404	0.60533	0.0159878	0.0111	1e-200	21758	333230	0.0594426
34	rs498186	C	A	C	A	-0.2157	0.0172534	0.4504	0.495312	0.257956	0.0152518	0.0119	2.29e-73	21758	333230	0.0230343
35	rs514921	G	A	G	A	-0.2898	0.00195316	0.2828	0.271889	0.909126	0.0171119	0.0133	1.3e-104	21758	333230	0.034068
36	rs61138073	T	C	T	C	-0.1363	-0.0124817	0.2106	0.202774	0.510163	0.0189523	0.0158	7.18e-18	21758	333230	0.00617699
37	rs657043	C	T	C	T	-0.2133	0.00185357	0.0466	0.0203231	0.972967	0.0546981	0.0321	3.02e-11	21758	333230	0.00404271
38	rs6993770	T	A	T	A	-0.1235	-0.0508819	0.2681	0.22454	0.00584104	0.0184584	0.0125	4.63e-23	21758	333230	0.00598567
39	rs72971614	G	T	G	T	0.1028	0.0230863	0.1397	0.101514	0.363246	0.025392	0.018	1.02e-08	21758	333230	0.00254017
40	rs72979547	G	A	G	A	-0.3928	0.0277875	0.0866	0.0794343	0.32307	0.0281202	0.0219	4.55e-72	21758	333230	0.0244091

## Sheet: ST3
	SNP	effect_allele.exposure	other_allele.exposure	effect_allele.outcome	other_allele.outcome	beta.exposure	beta.outcome	eaf.exposure	eaf.outcome	pval.outcome	se.outcome	se.exposure	pval.exposure	samplesize.exposure	samplesize.outcome
1	rs1042840	C	T	C	T	-0.091	-0.00857762	0.285	0.343443	0.5904	0.0159359	0.0128	1.11e-12	21758	376351	0.00337492
2	rs10750653	G	A	G	A	-0.1678	-0.018056	0.5706	0.585747	0.235779	0.0152294	0.0111	1.45e-51	21758	376351	0.0137977
3	rs10791600	A	G	A	G	-0.2358	0.0318918	0.1959	0.187143	0.0988508	0.019323	0.0147	1.32e-57	21758	376351	0.0175171
4	rs111839693	C	T	C	T	-0.3441	-0.00708555	0.0275	0.0359429	0.859954	0.0401602	0.0398	5.42e-18	21758	376351	0.00633318
5	rs11225316	T	G	T	G	0.1607	0.0176437	0.1258	0.13786	0.416698	0.0217243	0.0179	2.18e-19	21758	376351	0.00568006
6	rs11225467	A	G	A	G	-0.1807	0.0213814	0.6949	0.741664	0.214002	0.0172064	0.0127	7.16e-46	21758	376351	0.0138456
7	rs11600440	A	G	A	G	-0.3919	-0.0711681	0.026	0.0121389	0.296426	0.0681604	0.0408	6.87e-22	21758	376351	0.0077788
8	rs117571978	C	T	C	T	0.3142	0.048614	0.0257	0.0143899	0.444199	0.0635376	0.0456	5.41e-12	21758	376351	0.00494388
9	rs117680094	C	G	C	G	0.3325	0.0793746	0.0147	0.00281295	0.58324	0.14467	0.0607	4.39e-08	21758	376351	0.00320257
10	rs11820878	C	T	C	T	-0.0794	-0.000589549	0.5984	0.575651	0.969237	0.0152873	0.0113	2.35e-12	21758	376351	0.0030301
11	rs12141791	A	G	A	G	0.0829	-0.0547022	0.6953	0.634177	0.000418504	0.0155046	0.0134	6.36e-10	21758	376351	0.00291195
12	rs12290253	C	T	C	T	0.2021	0.0450249	0.1902	0.141951	0.0370664	0.0215943	0.015	1.95e-41	21758	376351	0.012582
13	rs12789483	T	C	T	C	-0.1305	-0.0150655	0.1429	0.187716	0.437663	0.0194106	0.0165	2.85e-15	21758	376351	0.00417172
14	rs1320633	C	T	C	T	-0.1112	0.00156659	0.3863	0.376867	0.919772	0.0155539	0.012	2.36e-20	21758	376351	0.00586301
15	rs141699001	T	G	T	G	0.2997	-0.0013041	0.0206	0.0441515	0.971706	0.0367683	0.0494	1.31e-09	21758	376351	0.00362436
16	rs141782294	G	A	G	A	-0.3699	-0.0348596	0.0234	0.0320663	0.418882	0.0431237	0.0407	1.09e-19	21758	376351	0.00625362
17	rs142336874	G	T	G	T	-0.2063	-0.0963496	0.0287	0.0112298	0.170079	0.0702282	0.0365	1.61e-08	21758	376351	0.00237281
18	rs144897250	A	C	A	C	-0.5413	-0.239653	0.0172	0.00862678	0.00591739	0.087073	0.0577	6.41e-21	21758	376351	0.00990603
19	rs147606771	A	G	A	G	0.3136	0.0409141	0.0223	0.0105705	0.580164	0.0739664	0.0465	1.51e-11	21758	376351	0.00428837
20	rs149498412	C	T	C	T	-0.6855	-0.0899229	0.0152	0.00787037	0.295131	0.0858919	0.0692	3.93e-23	21758	376351	0.0140681
21	rs17099929	T	C	T	C	0.2232	0.0131756	0.0713	0.0837194	0.627132	0.0271233	0.0246	1.23e-19	21758	376351	0.00659756
22	rs17359286	T	G	T	G	0.1866	-0.00717053	0.0458	0.0745426	0.80392	0.0288812	0.03	5.19e-10	21758	376351	0.00304339
23	rs17860575	T	C	T	C	-0.2769	-0.0173235	0.0799	0.0605628	0.57895	0.0312179	0.0211	1.66e-39	21758	376351	0.0112735
24	rs180993745	G	A	G	A	0.5623	0.0195701	0.0121	0.00600054	0.841393	0.0977957	0.0638	1.26e-18	21758	376351	0.007559
25	rs1825155	T	C	T	C	0.0716	0.0037847	0.2756	0.276323	0.821956	0.0168187	0.0131	4.27e-08	21758	376351	0.00204698
26	rs1939007	A	T	A	T	-0.2892	-0.000859683	0.9307	0.942993	0.978833	0.0324013	0.0225	5.74e-38	21758	376351	0.0107887
27	rs1940051	C	T	C	T	-0.1888	0.0168973	0.043	0.0431458	0.6478	0.0369888	0.0326	6.98e-09	21758	376351	0.00293369
28	rs2846363	A	G	A	G	-0.1814	-0.0384896	0.8274	0.931183	0.196089	0.0297729	0.0189	8.99e-22	21758	376351	0.00939855
29	rs2931803	G	T	G	T	0.1864	-0.038549	0.9313	0.966093	0.348622	0.0411292	0.0232	8.5e-16	21758	376351	0.00444599
30	rs2958130	A	G	A	G	0.0761	0.0308364	0.6534	0.689515	0.0573284	0.0162229	0.0116	4.59e-11	21758	376351	0.00262305
31	rs35273026	T	C	T	C	-0.2957	-0.0384429	0.0303	0.012867	0.565489	0.0668911	0.0389	2.99e-14	21758	376351	0.00513822
32	rs470236	G	A	G	A	-0.0934	-0.0118824	0.7963	0.815364	0.539487	0.0193654	0.0142	4.63e-11	21758	376351	0.00283003
33	rs471994	A	G	A	G	-0.3575	-0.00958258	0.3679	0.343637	0.544542	0.0158139	0.0111	1e-200	21758	376351	0.0594426
34	rs498186	C	A	C	A	-0.2157	-0.0327334	0.4504	0.494823	0.0301113	0.0150941	0.0119	2.29e-73	21758	376351	0.0230343
35	rs514921	G	A	G	A	-0.2898	-0.0239723	0.2828	0.271708	0.155958	0.0168962	0.0133	1.3e-104	21758	376351	0.034068
36	rs61138073	T	C	T	C	-0.1363	0.00885981	0.2106	0.20274	0.636047	0.0187219	0.0158	7.18e-18	21758	376351	0.00617699
37	rs657043	C	T	C	T	-0.2133	-0.107253	0.0466	0.0202722	0.0470208	0.0540015	0.0321	3.02e-11	21758	376351	0.00404271
38	rs6993770	T	A	T	A	-0.1235	-0.0381464	0.2681	0.224459	0.0351852	0.0181113	0.0125	4.63e-23	21758	376351	0.00598567
39	rs72971614	G	T	G	T	0.1028	0.0161573	0.1397	0.101447	0.519418	0.0250796	0.018	1.02e-08	21758	376351	0.00254017
40	rs72979547	G	A	G	A	-0.3928	0.000645859	0.0866	0.0793417	0.981464	0.027799	0.0219	4.55e-72	21758	376351	0.0244091

## Sheet: ST4
	SNP	effect_allele.exposure	other_allele.exposure	effect_allele.outcome	other_allele.outcome	beta.exposure	beta.outcome	eaf.exposure	eaf.outcome	pval.outcome	se.outcome	se.exposure	pval.exposure	samplesize.exposure	samplesize.outcome
1	rs10895321	T	A	T	A	-0.103	-0.0107959	0.3347	0.411296	0.314492	0.0107332	0.0107	4.6e-22	21758	377277	0.00472474
2	rs10895376	G	A	G	A	0.1683	-0.00199083	0.1243	0.122183	0.902149	0.0161927	0.0142	1.98e-32	21758	377277	0.0061663
3	rs111379446	G	T	G	T	0.1109	0.0571781	0.0838	0.0703592	0.00508066	0.0204071	0.0158	2.22e-12	21758	377277	0.00188855
4	rs111957321	G	A	G	A	-0.13	0.00616814	0.0538	0.0760791	0.757201	0.0199513	0.0194	2.35e-11	21758	377277	0.00172061
5	rs112507649	G	A	G	A	0.102	0.0125831	0.0623	0.0509689	0.600322	0.0240163	0.0173	3.37e-09	21758	377277	0.00121558
6	rs112921184	A	G	A	G	-0.2397	0.0324957	0.0257	0.0220377	0.364683	0.0358483	0.0378	2.28e-10	21758	377277	0.00287734
7	rs11607749	T	C	T	C	-0.0858	-0.0109072	0.3009	0.358672	0.32297	0.0110355	0.0107	9.25e-16	21758	377277	0.00309718
8	rs11668189	A	C	A	C	-0.0557	-0.0262236	0.3586	0.321196	0.0208968	0.011353	0.01	2.66e-08	21758	377277	0.00142718
9	rs117413039	T	C	T	C	0.3222	0.0371023	0.0181	0.0217277	0.309863	0.0365357	0.0424	3.19e-14	21758	377277	0.00369
10	rs117588360	T	A	T	A	-0.2267	-0.00789934	0.0253	0.0318689	0.794883	0.0303849	0.0415	4.65e-08	21758	377277	0.00253469
11	rs117862972	C	T	C	T	0.2318	-0.00605341	0.1038	0.0857637	0.74928	0.0189413	0.0155	1.78e-50	21758	377277	0.00999676
12	rs12146477	G	A	G	A	0.1078	-0.0103177	0.2739	0.248735	0.398775	0.0122275	0.0109	3.24e-23	21758	377277	0.00462228
13	rs12808148	C	T	C	T	-0.213	0.0401868	0.1491	0.17302	0.00378051	0.013877	0.0129	6.82e-61	21758	377277	0.0115119
14	rs141887775	A	G	A	G	0.1286	0.00763896	0.0889	0.0609443	0.72951	0.0220921	0.0155	1.24e-16	21758	377277	0.00267904
15	rs142915220	G	A	G	A	0.2952	0.0288639	0.0222	0.00693121	0.653015	0.0642023	0.0449	4.89e-11	21758	377277	0.00378326
16	rs145541733	C	T	C	T	0.3884	0.0213139	0.0143	0.0249594	0.533211	0.0342056	0.0543	8.82e-13	21758	377277	0.00425274
17	rs145559524	A	C	A	C	0.3234	-0.0321462	0.0195	0.0195227	0.40171	0.0383346	0.0427	3.37e-14	21758	377277	0.00399938
18	rs146605342	A	G	A	G	-0.4616	-0.0393856	0.0179	0.0390232	0.150234	0.0273758	0.0477	3.78e-22	21758	377277	0.00749153
19	rs17301028	T	C	T	C	0.1225	0.0103054	0.0939	0.0504215	0.668085	0.0240344	0.0158	1.01e-14	21758	377277	0.00255355
20	rs17360661	G	A	G	A	-0.3561	0.031183	0.016	0.0119281	0.517313	0.0481596	0.045	2.69e-15	21758	377277	0.00399291
21	rs17396421	T	C	T	C	-0.1276	-0.00125625	0.2084	0.194059	0.925426	0.0134213	0.0115	1.95e-28	21758	377277	0.00537199
22	rs17860575	T	C	T	C	0.179	0.0363211	0.077	0.0605676	0.0992819	0.0220349	0.0159	2.04e-29	21758	377277	0.00455437
23	rs17860938	C	T	C	T	0.1859	0.0198481	0.0984	0.0818558	0.304151	0.0193155	0.015	3.46e-35	21758	377277	0.00613194
24	rs1917468	G	T	G	T	-0.0865	-0.0159806	0.7717	0.868656	0.306867	0.0156393	0.0135	1.55e-10	21758	377277	0.00263643
25	rs193245191	A	G	A	G	-0.8008	0.235658	0.0113	0.00118343	0.135931	0.158041	0.0696	1.23e-30	21758	377277	0.0143292
26	rs2062083	T	C	T	C	-0.0603	0.00896836	0.7511	0.71579	0.445581	0.0117571	0.011	4.39e-08	21758	377277	0.00135953
27	rs2071230	G	A	G	A	-0.1281	0.0255581	0.0862	0.0435264	0.323232	0.0258728	0.0156	1.85e-16	21758	377277	0.00258516
28	rs2186789	C	A	C	A	0.1337	-0.0148708	0.232	0.238902	0.232247	0.0124485	0.011	4.34e-34	21758	377277	0.00637004
29	rs2408396	A	G	A	G	-0.0736	-0.0214468	0.2468	0.317219	0.0589685	0.011357	0.0111	3.06e-11	21758	377277	0.00201391
30	rs2509113	G	A	G	A	-0.1596	-0.0198148	0.0602	0.0410223	0.455835	0.0265713	0.0247	1.08e-10	21758	377277	0.00288222
31	rs2897917	A	C	A	C	0.072	-0.00159161	0.2389	0.189573	0.906084	0.0134906	0.0116	5.63e-10	21758	377277	0.00188518
32	rs3020919	T	C	T	C	0.2572	0.001284	0.2409	0.30114	0.911541	0.0115577	0.0106	3.68e-130	21758	377277	0.024194
33	rs3460	C	G	C	G	0.1035	-0.0136496	0.124	0.113383	0.415286	0.0167557	0.0148	2.51e-12	21758	377277	0.00232721
34	rs3758861	A	G	A	G	-0.0747	-0.00156684	0.1537	0.191576	0.907203	0.0134415	0.0129	7.08e-09	21758	377277	0.00145168
35	rs4121366	G	T	G	T	-0.1002	0.000946654	0.3762	0.444768	0.928946	0.0106161	0.0099	4.07e-24	21758	377277	0.00471226
36	rs471994	A	G	A	G	0.3597	-0.00392567	0.3582	0.343672	0.724338	0.0111313	0.0094	1e-200	21758	377277	0.0594889
37	rs4754047	G	C	G	C	-0.1016	-0.00307661	0.8593	0.848849	0.835553	0.0148209	0.014	4.28e-13	21758	377277	0.00249607
38	rs486055	T	C	T	C	-0.2096	-0.0110776	0.1643	0.153242	0.452194	0.0147356	0.0125	2.61e-63	21758	377277	0.0120643
39	rs488965	A	G	A	G	-0.1625	-0.0182503	0.9291	0.943009	0.423138	0.0227847	0.0169	7.49e-22	21758	377277	0.00347893
40	rs514921	G	A	G	A	0.1127	-0.00526185	0.2764	0.271743	0.658505	0.0119052	0.0112	5.75e-24	21758	377277	0.00508059
41	rs552306	A	G	A	G	-0.2788	0.00521889	0.5659	0.46914	0.62389	0.0106433	0.0097	1.62e-180	21758	377277	0.0381896
42	rs610950	C	T	C	T	0.291	-0.0484995	0.0568	0.0436749	0.0600565	0.0257925	0.0231	2.35e-36	21758	377277	0.00907336
43	rs61100530	A	G	A	G	-0.1201	-0.0159595	0.0732	0.130025	0.312592	0.0158046	0.0173	4.07e-12	21758	377277	0.0019571
44	rs61895427	G	T	G	T	0.0921	0.0400613	0.9084	0.966648	0.174505	0.0295031	0.016	9.71e-09	21758	377277	0.00141163
45	rs6590997	C	T	C	T	0.2446	0.0260006	0.7911	0.836063	0.0691337	0.0143054	0.0118	9.26e-96	21758	377277	0.0197748
46	rs683608	C	T	C	T	-0.1475	-0.0023155	0.3708	0.434745	0.828058	0.010661	0.0103	8.22e-47	21758	377277	0.0101518
47	rs694790	G	A	G	A	-0.2433	0.00566494	0.5701	0.550573	0.595864	0.0106814	0.0094	2.32e-148	21758	377277	0.0290157
48	rs7107224	C	A	C	A	0.2383	0.0151108	0.1664	0.146449	0.312699	0.0149675	0.0128	3.01e-77	21758	377277	0.0157539
49	rs71480467	T	C	T	C	0.3397	0.0648304	0.0221	0.0027906	0.532945	0.103975	0.0451	4.9e-14	21758	377277	0.00498779
50	rs72971614	G	T	G	T	0.1121	0.0144325	0.1331	0.101439	0.414114	0.0176723	0.0141	1.61e-15	21758	377277	0.00289994
51	rs72987592	G	A	G	A	-0.156	-0.00286732	0.039	0.0423652	0.912703	0.0261545	0.0284	3.8e-08	21758	377277	0.00182418
52	rs7478816	G	A	G	A	-0.1506	-0.000648985	0.0876	0.0726538	0.974618	0.0203976	0.0155	2.69e-22	21758	377277	0.00362551
53	rs76123102	G	A	G	A	-0.1561	0.00809333	0.0887	0.0936388	0.65613	0.0181765	0.0162	4.5e-22	21758	377277	0.00393932
54	rs80017497	T	C	T	C	0.0743	-0.0173152	0.1562	0.197233	0.196055	0.0133928	0.0128	5.8e-09	21758	377277	0.00145522

## Sheet: ST5
	SNP	effect_allele.exposure	other_allele.exposure	effect_allele.outcome	other_allele.outcome	beta.exposure	beta.outcome	eaf.exposure	eaf.outcome	pval.outcome	se.outcome	se.exposure	pval.exposure	samplesize.exposure	samplesize.outcome
1	rs10895321	T	A	T	A	-0.103	-0.00869659	0.3347	0.411268	0.572784	0.0154207	0.0107	4.6e-22	21758	333230	0.00418098
2	rs10895376	G	A	G	A	0.1683	0.0351955	0.1243	0.122276	0.130869	0.0232977	0.0142	1.98e-32	21758	333230	0.00618055
3	rs111379446	G	T	G	T	0.1109	0.0323854	0.0838	0.0700657	0.278188	0.0298649	0.0158	2.22e-12	21758	333230	0.00191686
4	rs111957321	G	A	G	A	-0.13	0.0387498	0.0538	0.0760394	0.176236	0.0286519	0.0194	2.35e-11	21758	333230	0.00168017
5	rs112507649	G	A	G	A	0.102	-0.00290814	0.0623	0.0510569	0.932856	0.034517	0.0173	3.37e-09	21758	333230	0.00123015
6	rs112921184	A	G	A	G	-0.2397	0.0694267	0.0257	0.0219824	0.179855	0.0517646	0.0378	2.28e-10	21758	333230	0.00288832
7	rs11607749	T	C	T	C	-0.0858	-0.0211158	0.3009	0.358406	0.182886	0.0158537	0.0107	9.25e-16	21758	333230	0.00284241
8	rs11668189	A	C	A	C	-0.0557	-0.00642138	0.3586	0.32127	0.693878	0.0163145	0.01	2.66e-08	21758	333230	0.00151025
9	rs117413039	T	C	T	C	0.3222	0.114258	0.0181	0.0217795	0.0291541	0.0523782	0.0424	3.19e-14	21758	333230	0.00367618
10	rs117588360	T	A	T	A	-0.2267	-0.0325387	0.0253	0.0318329	0.455451	0.0435967	0.0415	4.65e-08	21758	333230	0.0025177
11	rs117862972	C	T	C	T	0.2318	-0.00914985	0.1038	0.0859657	0.736753	0.0272191	0.0155	1.78e-50	21758	333230	0.0101957
12	rs12146477	G	A	G	A	0.1078	-0.00136831	0.2739	0.248527	0.937817	0.0175394	0.0109	3.24e-23	21758	333230	0.0047838
13	rs12808148	C	T	C	T	-0.213	0.0420305	0.1491	0.172709	0.0365359	0.0201015	0.0129	6.82e-61	21758	333230	0.0111924
14	rs141887775	A	G	A	G	0.1286	0.0470527	0.0889	0.0609977	0.138874	0.0317925	0.0155	1.24e-16	21758	333230	0.00276109
15	rs142915220	G	A	G	A	0.2952	0.0572442	0.0222	0.00696402	0.534814	0.0922292	0.0449	4.89e-11	21758	333230	0.00384221
16	rs145541733	C	T	C	T	0.3884	0.0642902	0.0143	0.0249655	0.189428	0.0489915	0.0543	8.82e-13	21758	333230	0.00420673
17	rs145559524	A	C	A	C	0.3234	0.00701255	0.0195	0.0195039	0.899046	0.0552747	0.0427	3.37e-14	21758	333230	0.00399936
18	rs146605342	A	G	A	G	-0.4616	-0.0189381	0.0179	0.0390754	0.629706	0.0392793	0.0477	3.78e-22	21758	333230	0.00733
19	rs17301028	T	C	T	C	0.1225	0.0331215	0.0939	0.0503052	0.337884	0.0345608	0.0158	1.01e-14	21758	333230	0.0026764
20	rs17360661	G	A	G	A	-0.3561	0.0508205	0.016	0.0119085	0.459918	0.0687708	0.045	2.69e-15	21758	333230	0.00400951
21	rs17396421	T	C	T	C	-0.1276	-0.00975163	0.2084	0.194058	0.613287	0.0192954	0.0115	1.95e-28	21758	333230	0.00546931
22	rs17860575	T	C	T	C	0.179	0.0831861	0.077	0.0604793	0.0073448	0.0310304	0.0159	2.04e-29	21758	333230	0.00463589
23	rs17860938	C	T	C	T	0.1859	0.0367695	0.0984	0.0818481	0.185111	0.0277468	0.015	3.46e-35	21758	333230	0.00624451
24	rs1917468	G	T	G	T	-0.0865	-0.0301511	0.7717	0.868663	0.179016	0.0224373	0.0135	1.55e-10	21758	333230	0.00151669
25	rs193245191	A	G	A	G	-0.8008	0.399471	0.0113	0.00120451	0.0788479	0.227306	0.0696	1.23e-30	21758	333230	0.0144755
26	rs2062083	T	C	T	C	-0.0603	0.000404611	0.7511	0.715792	0.980881	0.0168838	0.011	4.39e-08	21758	333230	0.00155238
27	rs2071230	G	A	G	A	-0.1281	-0.00974595	0.0862	0.0433636	0.793606	0.0372508	0.0156	1.85e-16	21758	333230	0.00270634
28	rs2186789	C	A	C	A	0.1337	-0.0127995	0.232	0.238929	0.473233	0.0178458	0.011	4.34e-34	21758	333230	0.00631257
29	rs2267373	T	C	T	C	0.057	-0.0489407	0.5813	0.598881	0.00148988	0.0154064	0.0096	3.02e-09	21758	333230	0.00151514
30	rs2408396	A	G	A	G	-0.0736	-0.0137556	0.2468	0.317039	0.39933	0.016321	0.0111	3.06e-11	21758	333230	0.00182611
31	rs2509113	G	A	G	A	-0.1596	-0.0190762	0.0602	0.0410505	0.61826	0.0382811	0.0247	1.08e-10	21758	333230	0.00294095
32	rs2897917	A	C	A	C	0.072	0.0142011	0.2389	0.189864	0.463333	0.0193641	0.0116	5.63e-10	21758	333230	0.00200664
33	rs3020919	T	C	T	C	0.2572	0.0084085	0.2409	0.301102	0.61268	0.0166093	0.0106	3.68e-130	21758	333230	0.0222752
34	rs3460	C	G	C	G	0.1035	0.0238681	0.124	0.113698	0.321007	0.0240512	0.0148	2.51e-12	21758	333230	0.00235458
35	rs3758861	A	G	A	G	-0.0747	-0.00585502	0.1537	0.191889	0.761633	0.0193021	0.0129	7.08e-09	21758	333230	0.00138617
36	rs4121366	G	T	G	T	-0.1002	0.00625303	0.3762	0.444895	0.681601	0.0152409	0.0099	4.07e-24	21758	333230	0.00419333
37	rs471994	A	G	A	G	0.3597	0.00826173	0.3582	0.34404	0.60533	0.0159878	0.0094	1e-200	21758	333230	0.0608014
38	rs4754047	G	C	G	C	-0.1016	-0.0165652	0.8593	0.848719	0.436782	0.021302	0.014	4.28e-13	21758	333230	0.00268378
39	rs486055	T	C	T	C	-0.2096	-0.000831512	0.1643	0.153166	0.968717	0.0212024	0.0125	2.61e-63	21758	333230	0.012225
40	rs488965	A	G	A	G	-0.1625	-0.0290706	0.9291	0.943118	0.374521	0.0327358	0.0169	7.49e-22	21758	333230	0.00279109
41	rs514921	G	A	G	A	0.1127	0.00195316	0.2764	0.271889	0.909126	0.0171119	0.0112	5.75e-24	21758	333230	0.00511227
42	rs552306	A	G	A	G	-0.2788	-0.0210805	0.5659	0.46889	0.167914	0.0152875	0.0097	1.62e-180	21758	333230	0.046724
43	rs610950	C	T	C	T	0.291	-0.0732098	0.0568	0.043799	0.0472868	0.0369053	0.0231	2.35e-36	21758	333230	0.00919843
44	rs61100530	A	G	A	G	-0.1201	-0.0212021	0.0732	0.130145	0.3493	0.0226531	0.0173	4.07e-12	21758	333230	0.00183685
45	rs61895427	G	T	G	T	0.0921	0.0125806	0.9084	0.966698	0.767872	0.0426231	0.016	9.71e-09	21758	333230	0.000513212
46	rs6590997	C	T	C	T	0.2446	0.0362584	0.7911	0.835879	0.0778287	0.0205613	0.0118	9.26e-96	21758	333230	0.015536
47	rs683608	C	T	C	T	-0.1475	-0.0060618	0.3708	0.434961	0.692148	0.0153099	0.0103	8.22e-47	21758	333230	0.00911659
48	rs694790	G	A	G	A	-0.2433	-0.0123599	0.5701	0.550332	0.420717	0.0153505	0.0094	2.32e-148	21758	333230	0.0303499
49	rs7107224	C	A	C	A	0.2383	0.0207647	0.1664	0.146496	0.333282	0.0214617	0.0128	3.01e-77	21758	333230	0.0161301
50	rs71480467	T	C	T	C	0.3397	-0.0190079	0.0221	0.00283041	0.898835	0.149512	0.0451	4.9e-14	21758	333230	0.00508607
51	rs72971614	G	T	G	T	0.1121	0.0230863	0.1331	0.101514	0.363246	0.025392	0.0141	1.61e-15	21758	333230	0.0030056
52	rs72987592	G	A	G	A	-0.156	-0.0533787	0.039	0.0423742	0.155226	0.0375559	0.0284	3.8e-08	21758	333230	0.00181777
53	rs7478816	G	A	G	A	-0.1506	-0.0168747	0.0876	0.0725504	0.565592	0.02937	0.0155	2.69e-22	21758	333230	0.00368531
54	rs76123102	G	A	G	A	-0.1561	0.00314571	0.0887	0.0936717	0.90389	0.0260516	0.0162	4.5e-22	21758	333230	0.00391782
55	rs80017497	T	C	T	C	0.0743	-0.0119808	0.1562	0.197329	0.533229	0.0192283	0.0128	5.8e-09	21758	333230	0.00138429

## Sheet: ST6
	SNP	effect_allele.exposure	other_allele.exposure	effect_allele.outcome	other_allele.outcome	beta.exposure	beta.outcome	eaf.exposure	eaf.outcome	pval.outcome	se.outcome	se.exposure	pval.exposure	samplesize.exposure	samplesize.outcome
1	rs10895321	T	A	T	A	-0.103	-0.00215371	0.3347	0.411318	0.887713	0.015253	0.0107	4.6e-22	21758	376351	0.00472474
2	rs10895376	G	A	G	A	0.1683	-0.03977	0.1243	0.122157	0.0834661	0.0229763	0.0142	1.98e-32	21758	376351	0.0061663
3	rs111379446	G	T	G	T	0.1109	0.0769091	0.0838	0.0703488	0.00755753	0.0287917	0.0158	2.22e-12	21758	376351	0.00188855
4	rs111957321	G	A	G	A	-0.13	-0.00972099	0.0538	0.0760943	0.731619	0.0283433	0.0194	2.35e-11	21758	376351	0.00172061
5	rs112507649	G	A	G	A	0.102	0.0140745	0.0623	0.0509691	0.679983	0.034121	0.0173	3.37e-09	21758	376351	0.00121558
6	rs112921184	A	G	A	G	-0.2397	0.012303	0.0257	0.0220417	0.808489	0.0507601	0.0378	2.28e-10	21758	376351	0.00287734
7	rs11607749	T	C	T	C	-0.0858	0.00368045	0.3009	0.358695	0.814334	0.0156723	0.0107	9.25e-16	21758	376351	0.00309718
8	rs11668189	A	C	A	C	-0.0557	-0.0470433	0.3586	0.321161	0.00365612	0.0161861	0.01	2.66e-08	21758	376351	0.00142718
9	rs117413039	T	C	T	C	0.3222	0.0267922	0.0181	0.021717	0.60685	0.0520666	0.0424	3.19e-14	21758	376351	0.00369
10	rs117588360	T	A	T	A	-0.2267	0.031201	0.0253	0.0318596	0.469645	0.0431515	0.0415	4.65e-08	21758	376351	0.00253469
11	rs117862972	C	T	C	T	0.2318	-0.0172578	0.1038	0.0857476	0.521036	0.0268918	0.0155	1.78e-50	21758	376351	0.00999676
12	rs12146477	G	A	G	A	0.1078	-0.0243042	0.2739	0.248701	0.162162	0.017387	0.0109	3.24e-23	21758	376351	0.00462228
13	rs12808148	C	T	C	T	-0.213	0.0272787	0.1491	0.173034	0.170076	0.019883	0.0129	6.82e-61	21758	376351	0.0115119
14	rs141887775	A	G	A	G	0.1286	-0.035452	0.0889	0.0609606	0.257497	0.031309	0.0155	1.24e-16	21758	376351	0.00267904
15	rs142915220	G	A	G	A	0.2952	-0.0575206	0.0222	0.00692836	0.526931	0.0909132	0.0449	4.89e-11	21758	376351	0.00378326
16	rs145541733	C	T	C	T	0.3884	-0.00267301	0.0143	0.0249549	0.956228	0.0486999	0.0543	8.82e-13	21758	376351	0.00425274
17	rs145559524	A	C	A	C	0.3234	-0.0592999	0.0195	0.0195064	0.275823	0.054416	0.0427	3.37e-14	21758	376351	0.00399938
18	rs146605342	A	G	A	G	-0.4616	0.00367823	0.0179	0.0390303	0.924668	0.0389002	0.0477	3.78e-22	21758	376351	0.00749153
19	rs17301028	T	C	T	C	0.1225	-0.0272378	0.0939	0.0504166	0.425098	0.0341493	0.0158	1.01e-14	21758	376351	0.00255355
20	rs17360661	G	A	G	A	-0.3561	0.028616	0.016	0.0119242	0.675513	0.0683624	0.045	2.69e-15	21758	376351	0.00399291
21	rs17396421	T	C	T	C	-0.1276	-0.00539906	0.2084	0.194074	0.776928	0.0190562	0.0115	1.95e-28	21758	376351	0.00537199
22	rs17860575	T	C	T	C	0.179	-0.0173235	0.077	0.0605628	0.57895	0.0312179	0.0159	2.04e-29	21758	376351	0.00455437
23	rs17860938	C	T	C	T	0.1859	0.0119195	0.0984	0.081885	0.664222	0.0274585	0.015	3.46e-35	21758	376351	0.00613194
24	rs1917468	G	T	G	T	-0.0865	-0.0313414	0.7717	0.868659	0.159019	0.0222536	0.0135	1.55e-10	21758	376351	0.00263643
25	rs193245191	A	G	A	G	-0.8008	0.135853	0.0113	0.00118256	0.544077	0.223936	0.0696	1.23e-30	21758	376351	0.0143292
26	rs2062083	T	C	T	C	-0.0603	0.00574584	0.7511	0.715838	0.731094	0.016719	0.011	4.39e-08	21758	376351	0.00135953
27	rs2071230	G	A	G	A	-0.1281	0.0709737	0.0862	0.0435116	0.0530054	0.0366812	0.0156	1.85e-16	21758	376351	0.00258516
28	rs2186789	C	A	C	A	0.1337	-0.0217008	0.232	0.238904	0.22047	0.0177109	0.011	4.34e-34	21758	376351	0.00637004
29	rs2267373	T	C	T	C	0.057	-0.0338174	0.5813	0.598157	0.0269612	0.0152876	0.0096	3.02e-09	21758	376351	0.00158155
30	rs2408396	A	G	A	G	-0.0736	-0.0130865	0.2468	0.317197	0.417189	0.0161302	0.0111	3.06e-11	21758	376351	0.00201391
31	rs2509113	G	A	G	A	-0.1596	0.0171868	0.0602	0.0410321	0.647405	0.0375775	0.0247	1.08e-10	21758	376351	0.00288222
32	rs2897917	A	C	A	C	0.072	-0.0241632	0.2389	0.189565	0.206878	0.0191438	0.0116	5.63e-10	21758	376351	0.00188518
33	rs3020919	T	C	T	C	0.2572	0.000602339	0.2409	0.301142	0.970775	0.0164412	0.0106	3.68e-130	21758	376351	0.024194
34	rs3460	C	G	C	G	0.1035	-0.056915	0.124	0.113392	0.0165646	0.0237518	0.0148	2.51e-12	21758	376351	0.00232721
35	rs3758861	A	G	A	G	-0.0747	0.00407257	0.1537	0.191596	0.8312	0.0191055	0.0129	7.08e-09	21758	376351	0.00145168
36	rs4121366	G	T	G	T	-0.1002	0.0161986	0.3762	0.444768	0.282765	0.0150807	0.0099	4.07e-24	21758	376351	0.00471226
37	rs471994	A	G	A	G	0.3597	-0.00958258	0.3582	0.343637	0.544542	0.0158139	0.0094	1e-200	21758	376351	0.0594889
38	rs4754047	G	C	G	C	-0.1016	0.0120504	0.8593	0.848865	0.567111	0.0210556	0.014	4.28e-13	21758	376351	0.00249607
39	rs486055	T	C	T	C	-0.2096	0.00846981	0.1643	0.153233	0.685446	0.0209109	0.0125	2.61e-63	21758	376351	0.0120643
40	rs488965	A	G	A	G	-0.1625	-0.00202337	0.9291	0.942999	0.950211	0.0324041	0.0169	7.49e-22	21758	376351	0.00347893
41	rs514921	G	A	G	A	0.1127	-0.0239723	0.2764	0.271708	0.155958	0.0168962	0.0112	5.75e-24	21758	376351	0.00508059
42	rs552306	A	G	A	G	-0.2788	0.0329165	0.5659	0.469127	0.0294856	0.0151206	0.0097	1.62e-180	21758	376351	0.0381896
43	rs610950	C	T	C	T	0.291	-0.0175802	0.0568	0.043683	0.630091	0.0365037	0.0231	2.35e-36	21758	376351	0.00907336
44	rs61100530	A	G	A	G	-0.1201	0.00741916	0.0732	0.130057	0.741297	0.022473	0.0173	4.07e-12	21758	376351	0.0019571
45	rs61895427	G	T	G	T	0.0921	0.0405876	0.9084	0.966649	0.331049	0.0417567	0.016	9.71e-09	21758	376351	0.00141163
46	rs6590997	C	T	C	T	0.2446	0.0108538	0.7911	0.83607	0.592573	0.0202832	0.0118	9.26e-96	21758	376351	0.0197748
47	rs683608	C	T	C	T	-0.1475	0.0083959	0.3708	0.434782	0.579465	0.0151505	0.0103	8.22e-47	21758	376351	0.0101518
48	rs694790	G	A	G	A	-0.2433	0.0187232	0.5701	0.550573	0.217418	0.0151798	0.0094	2.32e-148	21758	376351	0.0290157
49	rs7107224	C	A	C	A	0.2383	0.0175506	0.1664	0.146466	0.40951	0.0212797	0.0128	3.01e-77	21758	376351	0.0157539
50	rs71480467	T	C	T	C	0.3397	0.182182	0.0221	0.0027918	0.213219	0.146359	0.0451	4.9e-14	21758	376351	0.00498779
51	rs72971614	G	T	G	T	0.1121	0.0161573	0.1331	0.101447	0.519418	0.0250796	0.0141	1.61e-15	21758	376351	0.00289994
52	rs72987592	G	A	G	A	-0.156	0.0093613	0.039	0.0423647	0.801355	0.0372079	0.0284	3.8e-08	21758	376351	0.00182418
53	rs7478816	G	A	G	A	-0.1506	-0.00146448	0.0876	0.0726755	0.959643	0.0289414	0.0155	2.69e-22	21758	376351	0.00362551
54	rs76123102	G	A	G	A	-0.1561	0.00250141	0.0887	0.0936249	0.9228	0.0258124	0.0162	4.5e-22	21758	376351	0.00393932
55	rs80017497	T	C	T	C	0.0743	-0.013928	0.1562	0.197238	0.46489	0.019058	0.0128	5.8e-09	21758	376351	0.00145522

## Sheet: ST7
	SNP	effect_allele.exposure	other_allele.exposure	effect_allele.outcome	other_allele.outcome	beta.exposure	beta.outcome	eaf.exposure	eaf.outcome	pval.outcome	se.outcome	se.exposure	pval.exposure	samplesize.exposure	samplesize.outcome
1	rs11225329	T	G	T	G	0.108	-0.0227845	0.1324	0.171487	0.104804	0.0140472	0.0167	9.64e-11	21758	377277	0.00267969
2	rs1144397	G	T	G	T	-0.0631	0.0196339	0.555	0.476532	0.0644659	0.010619	0.0106	2.66e-09	21758	377277	0.00196672
3	rs11568819	A	G	A	G	0.5584	-0.00339215	0.0625	0.0640747	0.875895	0.0217202	0.0244	9.51e-116	21758	377277	0.0365403
4	rs11607749	T	C	T	C	-0.0769	-0.0109072	0.2945	0.358672	0.32297	0.0110355	0.0123	4.25e-10	21758	377277	0.00245734
5	rs117304134	T	C	T	C	0.3255	0.0348861	0.0119	0.0123955	0.467522	0.0480183	0.0557	5.17e-09	21758	377277	0.00249161
6	rs117446737	T	G	T	G	0.1508	-0.0238095	0.0725	0.121375	0.144703	0.0163247	0.0228	3.48e-11	21758	377277	0.00305833
7	rs12575975	T	C	T	C	0.1121	-0.00448746	0.218	0.22248	0.724301	0.0127226	0.0142	3.5e-15	21758	377277	0.00428454
8	rs1616349	A	C	A	C	-0.1153	0.0157242	0.7957	0.81608	0.24798	0.0136109	0.0146	2.39e-15	21758	377277	0.00432221
9	rs1711431	A	T	A	T	-0.1093	0.000542106	0.6897	0.70155	0.96266	0.0115794	0.0127	6.64e-18	21758	377277	0.00511343
10	rs17352054	C	A	C	A	-0.1806	-0.0005347	0.2179	0.229708	0.966037	0.0125577	0.013	8.86e-44	21758	377277	0.0111169
11	rs190322544	T	A	T	A	0.2743	-0.0286346	0.0183	0.017078	0.492452	0.0417162	0.0486	1.64e-08	21758	377277	0.00270341
12	rs2155240	C	G	C	G	0.2371	-0.0432381	0.0336	0.0217727	0.235318	0.0364334	0.0351	1.49e-11	21758	377277	0.00365081
13	rs28825784	C	A	C	A	0.1393	-0.00344785	0.0854	0.0692391	0.868774	0.0208687	0.0213	5.75e-11	21758	377277	0.00303125
14	rs62133135	C	T	C	T	-0.0652	-0.0221456	0.3853	0.36357	0.0444324	0.0110178	0.0114	9.26e-09	21758	377277	0.00201367
15	rs660490	G	A	G	A	0.1006	-0.00859718	0.5462	0.452141	0.419418	0.0106476	0.0117	7.68e-18	21758	377277	0.00501698
16	rs72982145	C	T	C	T	-0.1657	0.0434179	0.0905	0.105739	0.0112624	0.0171311	0.0197	3.87e-17	21758	377277	0.00451987
17	rs7939183	C	T	C	T	-0.1349	0.00864407	0.1477	0.159947	0.548972	0.0144236	0.0164	1.66e-16	21758	377277	0.0045817
18	rs9427716	T	C	T	C	0.0866	0.0059076	0.4615	0.46479	0.57766	0.0106098	0.0123	1.99e-12	21758	377277	0.00372755

## Sheet: ST8
	SNP	effect_allele.exposure	other_allele.exposure	effect_allele.outcome	other_allele.outcome	beta.exposure	beta.outcome	eaf.exposure	eaf.outcome	pval.outcome	se.outcome	se.exposure	pval.exposure	samplesize.exposure	samplesize.outcome
1	rs11225329	T	G	T	G	0.108	-0.00909287	0.1324	0.171589	0.651888	0.0201553	0.0167	9.64e-11	21758	333230	0.00267969
2	rs1144397	G	T	G	T	-0.0631	-0.00707407	0.555	0.475943	0.642849	0.0152551	0.0106	2.66e-09	21758	333230	0.00196672
3	rs11568819	A	G	A	G	0.5584	0.0212646	0.0625	0.0642419	0.495309	0.0311848	0.0244	9.51e-116	21758	333230	0.0365403
4	rs11607749	T	C	T	C	-0.0769	-0.0211158	0.2945	0.358406	0.182886	0.0158537	0.0123	4.25e-10	21758	333230	0.00245734
5	rs117304134	T	C	T	C	0.3255	0.0738962	0.0119	0.0124108	0.283609	0.0689171	0.0557	5.17e-09	21758	333230	0.00249161
6	rs117446737	T	G	T	G	0.1508	-0.0242128	0.0725	0.121311	0.301032	0.0234115	0.0228	3.48e-11	21758	333230	0.00305833
7	rs12575975	T	C	T	C	0.1121	0.00341392	0.218	0.222611	0.851853	0.0182802	0.0142	3.5e-15	21758	333230	0.00428454
8	rs1616349	A	C	A	C	-0.1153	0.0225623	0.7957	0.815924	0.248283	0.0195424	0.0146	2.39e-15	21758	333230	0.00432221
9	rs1711431	A	T	A	T	-0.1093	-0.00190768	0.6897	0.701651	0.90866	0.0166277	0.0127	6.64e-18	21758	333230	0.00511343
10	rs17352054	C	A	C	A	-0.1806	0.0276355	0.2179	0.229419	0.126183	0.0180704	0.013	8.86e-44	21758	333230	0.0111169
11	rs190322544	T	A	T	A	0.2743	-0.0851324	0.0183	0.0171993	0.154653	0.0598139	0.0486	1.64e-08	21758	333230	0.00270341
12	rs2155240	C	G	C	G	0.2371	-0.0117919	0.0336	0.0218141	0.822265	0.0524941	0.0351	1.49e-11	21758	333230	0.00365081
13	rs28825784	C	A	C	A	0.1393	-0.0159825	0.0854	0.0693064	0.594162	0.0299965	0.0213	5.75e-11	21758	333230	0.00303125
14	rs62133135	C	T	C	T	-0.0652	-0.00304819	0.3853	0.363516	0.847385	0.0158383	0.0114	9.26e-09	21758	333230	0.00201367
15	rs660490	G	A	G	A	0.1006	-0.00215157	0.5462	0.452513	0.888197	0.0153043	0.0117	7.68e-18	21758	333230	0.00501698
16	rs72982145	C	T	C	T	-0.1657	0.012504	0.0905	0.105499	0.61061	0.0245561	0.0197	3.87e-17	21758	333230	0.00451987
17	rs7939183	C	T	C	T	-0.1349	0.00439226	0.1477	0.159982	0.832224	0.0207329	0.0164	1.66e-16	21758	333230	0.0045817
18	rs9427716	T	C	T	C	0.0866	0.0040924	0.4615	0.46481	0.788493	0.0152549	0.0123	1.99e-12	21758	333230	0.00372755

## Sheet: ST9
	SNP	effect_allele.exposure	other_allele.exposure	effect_allele.outcome	other_allele.outcome	beta.exposure	beta.outcome	eaf.exposure	eaf.outcome	pval.outcome	se.outcome	se.exposure	pval.exposure	samplesize.exposure	samplesize.outcome
1	rs11225329	T	G	T	G	0.108	-0.0279381	0.1324	0.171485	0.161653	0.0199624	0.0167	9.64e-11	21758	376351	0.00267969
2	rs1144397	G	T	G	T	-0.0631	0.036878	0.555	0.476538	0.0145004	0.0150854	0.0106	2.66e-09	21758	376351	0.00196672
3	rs11568819	A	G	A	G	0.5584	-0.0411551	0.0625	0.0640968	0.180888	0.0307581	0.0244	9.51e-116	21758	376351	0.0365403
4	rs11607749	T	C	T	C	-0.0769	0.00368045	0.2945	0.358695	0.814334	0.0156723	0.0123	4.25e-10	21758	376351	0.00245734
5	rs117304134	T	C	T	C	0.3255	0.0267552	0.0119	0.0124023	0.694287	0.0680717	0.0557	5.17e-09	21758	376351	0.00249161
6	rs117446737	T	G	T	G	0.1508	-0.0232758	0.0725	0.121391	0.317086	0.023265	0.0228	3.48e-11	21758	376351	0.00305833
7	rs12575975	T	C	T	C	0.1121	-0.0104816	0.218	0.222487	0.561966	0.018074	0.0142	3.5e-15	21758	376351	0.00428454
8	rs1616349	A	C	A	C	-0.1153	0.025312	0.7957	0.816071	0.190666	0.0193426	0.0146	2.39e-15	21758	376351	0.00432221
9	rs1711431	A	T	A	T	-0.1093	0.00858176	0.6897	0.701518	0.602028	0.0164563	0.0127	6.64e-18	21758	376351	0.00511343
10	rs17352054	C	A	C	A	-0.1806	-0.0158904	0.2179	0.229646	0.372974	0.017836	0.013	8.86e-44	21758	376351	0.0111169
11	rs190322544	T	A	T	A	0.2743	-0.0384983	0.0183	0.0170849	0.517189	0.0594398	0.0486	1.64e-08	21758	376351	0.00270341
12	rs2155240	C	G	C	G	0.2371	-0.0838379	0.0336	0.0217767	0.103562	0.051503	0.0351	1.49e-11	21758	376351	0.00365081
13	rs28825784	C	A	C	A	0.1393	-0.0134822	0.0854	0.0692626	0.64893	0.0296151	0.0213	5.75e-11	21758	376351	0.00303125
14	rs660490	G	A	G	A	0.1006	-0.0106318	0.5462	0.452136	0.482269	0.0151308	0.0117	7.68e-18	21758	376351	0.00501698
15	rs72982145	C	T	C	T	-0.1657	0.081793	0.0905	0.105758	0.000604102	0.023848	0.0197	3.87e-17	21758	376351	0.00451987
16	rs7939183	C	T	C	T	-0.1349	0.0112496	0.1477	0.159978	0.583248	0.0205042	0.0164	1.66e-16	21758	376351	0.0045817
17	rs9427716	T	C	T	C	0.0866	0.00629634	0.4615	0.46477	0.676254	0.0150782	0.0123	1.99e-12	21758	376351	0.00372755

[truncated: 6 more sheets: ST10, ST11, ST12, ST13, ST14, ST15]
