# Supplementary material for: Causal effect of serum matrix metalloproteinase levels on venous thromboembolism: a Mendelian randomization study
Source: Epidemiol Health. 2024 Apr 7;46:e2024046. doi: 10.4178/epih.e2024046 (PMC11417446; doi:10.4178/epih.e2024046)
Supplement: Supplementary Material 2. [file epih-46-e2024046-Supplementary-2.xlsx]

## Sheet: Sheet1
The results of sensitivity analysis for associations between MMPs and VTE,DVT,PE
Exposures	Outcomes	Methods	No.SNPs	OR (95% CI)	p value
	VTE	MR Egger	39	1.04(0.98–1.11)	0.235
		Weighted median	39	1.01(0.98–1.05)	0.495
		Weighted mode	39	1.02(0.98–1.06)	0.441
	PE	MR Egger	40	1.08(0.98–1.18)	0.117
MMP-1		Weighted median	40	1.04(0.98–1.10)	0.213
		Weighted mode	40	1.05(0.98–1.13)	0.18
	DVT	MR Egger	40	0.98(0.89–1.07)	0.638
		Weighted median	40	0.99(0.94–1.05)	0.821
		Weighted mode	40	0.98(0.92–1.05)	0.568
	VTE	MR Egger	54	0.97(0.92–1.03)	0.307
		Weighted median	54	0.99(0.95–1.03)	0.594
		Weighted mode	54	1.00(0.96–1.04)	0.897
	DVT	MR Egger	55	1.04(0.97–1.12)	0.301
MMP-3		Weighted median	55	1.04(0.99–1.09)	0.104
		Weighted mode	55	1.05(0.99–1.10)	0.093
	PE	MR Egger	55	0.96(0.90–1.03)	0.287
		Weighted median	55	0.96(0.91–1.01)	0.135
		Weighted mode	55	0.96(0.91–1.01)	0.133
	VTE	MR Egger	18	0.97(0.88–1.06)	0.508
		Weighted median	18	0.99(0.93–1.05)	0.7
		Weighted mode	18	0.98(0.92–1.05)	0.621
MMP-7	PE	MR Egger	17	0.95(0.83–1.09)	0.467
		Weighted median	17	0.93(0.84–1.02)	0.105
		Weighted mode	17	0.92(0.84–1.02)	0.127
	DVT	MR Egger	18	0.98(0.87–1.10)	0.75
		Weighted median	18	1.03(0.94–1.12)	0.504
		Weighted mode	18	1.03(0.93–1.13)	0.611
	VTE	MR Egger	28	1.03(0.94–1.12)	0.554
		Weighted median	28	1.04(0.99–1.10)	0.132
		Weighted mode	28	1.05(0.98–1.13)	0.161
	DVT	MR Egger	29	1.03(0.92–1.16)	0.593
MMP-10		Weighted median	29	1.01(0.94–1.08)	0.869
		Weighted mode	29	1.01(0.93–1.11)	0.77
	PE	MR Egger	28	1.00(0.88–1.13)	0.983
		Weighted median	28	1.01(0.94–1.09)	0.728
		Weighted mode	28	1.01(0.93–1.14)	0.548
	VTE	MR Egger	53	1.04(1.00–1.08)	0.087
		Weighted median	53	1.05(1.02–1.09)	0.003
		Weighted mode	53	1.05(1.02–1.08)	0.006
MMP-12	PE	MR Egger	53	1.05(0.98–1.12)	0.208
		Weighted median	53	1.05(1.00–1.10)	0.048
		Weighted mode	53	1.04(1.00–1.08)	0.07
	DVT	MR Egger	53	1.02(0.96–1.08)	0.512
		Weighted median	53	1.04(0.99–1.09)	0.125
		Weighted mode	53	1.05(1.00–1.10)	0.051
