# Supplementary material for: Causal effect of serum matrix metalloproteinase levels on venous thromboembolism: a Mendelian randomization study
Source: Epidemiol Health. 2024 Apr 7;46:e2024046. doi: 10.4178/epih.e2024046 (PMC11417446; doi:10.4178/epih.e2024046)
Supplement: Supplementary Material 4. [file epih-46-e2024046-Supplementary-4.xlsx]

## Sheet: Sheet1
Power calculation of the significant Mendelian randomisation results for associations between MMPs and VTE before Bonferroni correction
Exposures	Outcomes	Sample size	Proportion of cases	OR	Power
MMP-1	PE	376351	0.025	1.06	0.94
MMP-3	DVT	333230	0.027	1.05	0.84
MMP-3	PE	376351	0.025	0.95	0.85
MMP-7	PE	376351	0.025	0.9	0.86
MMP-10	VTE	377277	0.051	1.04	0.74
MMP-12	VTE	377277	0.051	1.04	0.95
MMP-12	PE	376351	0.025	1.06	0.96
